# Supplementary material for: Smoking Cessation in Lower Socioeconomic Groups: Adaptation and Pilot Test of a Rolling Group Intervention
Source: Biomed Res Int. 2021 Mar 8;2021:8830912. doi: 10.1155/2021/8830912 (PMC7963897; doi:10.1155/2021/8830912)
Supplement: Supplementary Materials — Supplementary file 1 provides an overview of methods and activities employed in each phase of the intervention adaptation process. For the resulting smoking cessation rolling group intervention, Supplementary file 2 further specifies the individual components (file 2A), the structure of the group meetings (file 2B), and the content of the group meetings (file 2C). [file 8830912.f1.zip]

Archive with 3 entries (2 files):
- 8830912.f1/Suppl 1 Adaptation process FEB 2021 BIOMED RES INT DEF.docx
- 8830912.f1/Suppl 2ABC JUNE 2020 BIOMED RES INT.doc
- 8830912.f1/
